# Supplementary material for: Diosgenin biosynthesis pathway and its regulation in Dioscorea cirrhosa L
Source: PeerJ. 2024 Jan 23;12:e16702. doi: 10.7717/peerj.16702 (PMC10812585; doi:10.7717/peerj.16702)
Supplement: Table S7 [file peerj-12-16702-s008.csv]

Table S7. The quantitative real-time (qRT-PCR) primer sequence.
Primer	Sequence(5' -3')	Sequence(3' -5')
Dc18S	CGGGTGACGGAGAATTAGGG	TACCTCCCCGTGTCAGGATT
AACT_47525	TTACAACAGCACCTGCCCTC	CCCAGAGATACAGCACCACC
MVK_37480	CAAGCACTGAAACCCGCAAG	CGGACAACACTGGGGTACAA
IDI_34254	CTTGCAGAGAGGGCATTCCA	TAGGGTTAGGGTTGCGCTTG
IspD_34180	CACAGGGCTCAAAACAGCAC	CTCCGAATTGCTCCGGTTCT
DXS_29239	ATTGTGAACTGCCCGCACTA	AATGAACGGGAGCCTACACG
SMT_57489	TGTGGGATGTGGGATTGGTG	ATCCAAACGCAAGGAACGGC
IDI_55638	GAACTGCTGCAAAAAGCCGA	TCAGCCCAAGACATCAAACA
SMT_56623	CCATCCCTCCTATTCCGTGC	ACCCTGGTTTAACTGTCCTGA
SS_21104	CCATCCCTCCTATTCCGTGC	ACCCTGGTTTAACTGTCCTGA
gcpE_33823	CGCCTCGGCTATCATTTGTC	GGATCCGCCACAAGTCAGTA
